# Supplementary material for: Comparative Genomics of Three Aspergillus Strains Reveals Insights into Endophytic Lifestyle and Endophyte-Induced Plant Growth Promotion
Source: J Fungi (Basel). 2022 Jun 29;8(7):690. doi: 10.3390/jof8070690 (PMC9323082; doi:10.3390/jof8070690)
Supplement: Supplementary file 1 [file jof-08-00690-s001.zip]

Archive with 1 entries (1 files):
- jof-1760361-supplementary.pdf
